# Supplementary material for: Polyethylene Micro/Nanoplastics Exposure Induces Epithelial–Mesenchymal Transition in Human Bronchial and Alveolar Epithelial Cells
Source: Int J Mol Sci. 2024 Sep 22;25(18):10168. doi: 10.3390/ijms251810168 (PMC11432389; doi:10.3390/ijms251810168)
Supplement: Supplementary file 1 [file ijms-25-10168-s001.zip]

Archive with 1 entries (1 files):
- ijms-3169065-supplementary.pdf
